# Supplementary material for: The Xyloglucan Endotransglucosylase/Hydrolase Gene XTH22/TCH4 Regulates Plant Growth by Disrupting the Cell Wall Homeostasis in Arabidopsis under Boron Deficiency
Source: Int J Mol Sci. 2022 Jan 23;23(3):1250. doi: 10.3390/ijms23031250 (PMC8836128; doi:10.3390/ijms23031250)
Supplement: Supplementary file 1 [file ijms-23-01250-s001.zip]

Archive with 1 entries (1 files):
- ijms-1500136-supplementary.pdf
